# Supplementary material for: Enhancing the throughput and multiplexing capabilities of next generation sequencing for efficient implementation of pooled shRNA and CRISPR screens
Source: Sci Rep. 2017 Apr 21;7:1040. doi: 10.1038/s41598-017-01170-z (PMC5430825; doi:10.1038/s41598-017-01170-z)
Supplement: Supplementary file 2 — Supplementary Dataset [file 41598_2017_1170_MOESM2_ESM.zip]

Archive with 1 entries (1 files):
- Script file.py
