# Supplementary material for: Enhancing the throughput and multiplexing capabilities of next generation sequencing for efficient implementation of pooled shRNA and CRISPR screens
Source: Sci Rep. 2017 Apr 21;7:1040. doi: 10.1038/s41598-017-01170-z (PMC5430825; doi:10.1038/s41598-017-01170-z)
Supplement: Supplementary file 2 — Supplementary Dataset [file 41598_2017_1170_MOESM2_ESM.zip › Script file.py]

##This script takes a FASTA or FASTQ file and searches it for cleaved-XhoI-flanked 21mer probes and 22mer controls.

##The actual probe and control information is omitted. A publication describing them will be forthcoming.

##Conor Lazarou (conor[d0t]lazarou[att]usask[d0t]ca)

##Vizeacoumar Lab, University of Saskatchewan


import sys

import re

import time

		

#The names of all the hairpins

hairpin_names = #Included in the additional info file, publication will be forthcoming


#A dictionary of probe hairpin name to sequence

#hairpin2sequence[hairpin] = [common1, 21mer, xhoI, 21mer', common2]

hairpin2sequence = #Included in the additional info file, publication will be forthcoming


#A dictionary of control hairpin name to sequence

#controlList[hairpin] = [common1, 22mer, xhoI, 22mer', common2]

controlList = #Included in the additional info file, publication will be forthcoming


hairpintControlCounts = {}

seqToControl = {}

for i in controlList:

	hairpintControlCounts[i] = 0

	seqToControl[controlList[i][1]] = i


oligo2Hairpin = {}

for i in hairpin2sequence:

	oligo2Hairpin[hairpin2sequence[i][1]] = i


barcode = "CTAAGGTAACCTTTATATATCTTGTGGAAAGGACGAAACA"

common1 = "CCTCACCACTCTCCACC"

common2 = "CCTTACACCACACCACC"

xhoI = "CTCGAG"

xhoI_cleaved = "CTC"

filename = sys.argv[1]

filePrefix = filename[:-6]


#Read in sequence data in FASTQ or FASTA format. Discard headers

seqData = []

infile = open(filename, "r")

total_reads = 0

good_reads = 0

small_reads = 0

while True:

	line1 = infile.readline().rstrip("\n\r")

	line2 = infile.readline().rstrip("\n\r")

	line3 = infile.readline().rstrip("\n\r")

	line4 = infile.readline().rstrip("\n\r")

	if not (line1 or line2 or line3 or line4):

		break

	seqData.append(line2)

	total_reads += 1

	if len(line2) <= 23:

		small_reads += 1

	if line4 and (filename[-1] == "a" or filename[-1] == "A"):

		seqData.append(line4)

		total_reads += 1

		if len(line4) <= 23:

			small_reads += 1

infile.close()


#Set the count o each hairpin to 0

hairpinOligoCounts = {}	#Hairpin counts with an intended 21mer

for i in hairpin2sequence:

	hairpinOligoCounts[i] = 0


#Search each read for probes or controls

flank = xhoI_cleaved

for i in seqData:

	if re.search("^.{21,22}" + flank, i):

		p = re.compile("^(.{21,22})" + flank)

		a = p.search(i).group(1)

		if a in oligo2Hairpin:

			good_reads += 1

			hairpinOligoCounts[oligo2Hairpin[a]] += 1

		elif a in seqToControl:

			good_reads += 1

			hairpintControlCounts[seqToControl[a]] += 1


#Write the counts of each probe to file

oligoFile = open(filePrefix + ".21mer.csv", "w")

for i in hairpin_names:

	oligoFile.write(i + "," + str(hairpinOligoCounts[i]) + "\n")


#Write the counts of each probe to file

for i in hairpintControlCounts:

	oligoFile.write(i + "," + str(hairpintControlCounts[i]) + "\n")

	

#Write statistics to file

oligoFile.write("\n")

oligoFile.write("Total sequences," + str(total_reads) + "\n")

oligoFile.write("Library sequences," + str(good_reads) + "\n")

oligoFile.write("Efficiency," + str((good_reads + 0.0) / (total_reads + 0.0)) + "\n")

oligoFile.write("Fold Coverage," + str((good_reads + 0.0) / (len(hairpin2sequence) + len(controlList) + 0.0)) + "\n")

oligoFile.write("Small reads," + str((small_reads + 0.0) / (total_reads + 0.0)) + "\n")

oligoFile.write("Efficiency sans small reads," + str((good_reads + 0.0) / (total_reads - small_reads + 0.0)) + "\n")

oligoFile.write("\n")

oligoFile.close()
